# Supplementary material for: Whole genome landscapes of uveal melanoma show an ultraviolet radiation signature in iris tumours
Source: Nat Commun. 2020 May 15;11:2408. doi: 10.1038/s41467-020-16276-8 (PMC7229209; doi:10.1038/s41467-020-16276-8)
Supplement: Supplementary file 4 — Supplementary Data 1 [file 41467_2020_16276_MOESM4_ESM.xlsx]

## Sheet: Clinical and Mutation Data
Supplementary Data 1 | Clinical and Mutation Data
Publication Patient ID	Publication Patient ID in PMID:26683228	Tumour Sample ID	Control Sample ID	Gender	Primary Site	Specimen Type	Category	RFS (year)	Follow-up Status	Order in Fig1	TMB (per Mb)	BAP1 germline LOF variant	MBD4 germline LOF variant	SBS7a (%)	SBS7b (%)	SBS1 (%)	SBS5 (%)	SBS58 (%)	SBS3 (%)	SBS39 (%)	SBS40 (%)	SBS16 (%)	SBS38 (%)	SBS30 (%)	SBS12 (%)	DBS1	Other DBS	SV Deletion	SV Duplication	SV Inversion	SV Translocation	SV Intrachromosomal	Order in Fig2&3	BAP1 somatic	EIF1AX somatic	SF3B1 somatic	GNAQ somatic	GNA11 somatic	PLCB4 somatic	CYSLTR2 somatic	TP53 somatic	RPL5 somatic	CENPE somatic	Chr 1p Ploidy	Chr 1q Ploidy	Chr 3p Ploidy	Chr 3q Ploidy	Chr 6p Ploidy	Chr 6q Ploidy
MELA_0575	NA	65a7cd51-c8f6-4f7b-b7ed-efb66fdb5ce7	48e8761a-a00a-417a-8659-5c97bf880fdb	Male	Choroidal	Primary	1	NA	Unknown	101	0.142952			0	0	11.4123	88.5877	0	0	0	0	0	0	0	0	1	0	0	0	0	0	0	3				p.Gln209Leu							disomy	disomy	disomy	disomy	disomy	disomy
MELA_0576	NA	1f6b9ca0-ea94-4b27-a8d1-a5a92b951472	3b9beab7-2ad4-47ac-b0cf-b1d502d8d27b	Female	Choroidal	Primary	3	NA	Unknown	62	0.472637	p.Arg60*		0	0	17.2042	73.8448	0	0	8.95099	0	0	0	0	0	0	6	17	3	1	1	0	43	Hemizygous;p.Arg60* (germline)				p.Gln209Pro						disomy	disomy	Hemizygous	Hemizygous	disomy	disomy
MELA_0599	553	b7bf1694-738e-42fc-944a-dcbf105525c5	ba5882d8-fe5b-4f17-9e0b-7ee4276b6e84	Male	Choroidal	Primary	4	0.405479	Progressed	67	0.448756			0	0	12.92	78.3088	0	0	0	0	0	0	0	0	0	7	10	2	1	1	0	56	Hemizygous				Partial LOH;p.Gln209Leu				Hemizygous		Hemizygous	disomy	Hemizygous	Hemizygous	disomy	disomy
MELA_0600	535	c14c8b2c-7d75-4c86-9620-fc41ab324d1d	aff44540-48d0-4046-a109-6c0710bf582c	Male	Choroidal	Primary	1	5.53151	Censored	75	0.431841			0	0	13.8931	80.3435	0	0	0	0	0	0	0	0	1	11	2	0	0	0	0	5		splice_acceptor_variant		p.Gln209Pro							disomy	disomy	disomy	disomy	Gain	disomy
MELA_0601	556	954f1219-42eb-4cc2-a3db-61f866257409	c0045896-1eb7-4281-875c-23e6fecd53c2	Female	Choroidal	Primary	4	2.54247	Progressed	29	0.611609			0	0	12.0439	54.1052	6.58697	0	17.5058	0	0	0	7.1629	0	1	11	12	1	2	2	0	73	Hemizygous;splice_donor_variant	Hemizygous		p.Gln209Pro					p.Pro84fs		disomy	disomy	Hemizygous	Hemizygous	disomy	disomy
MELA_0602	552	86c6d3d8-1647-4519-8f38-f6c95c0d76c0	7231e5ad-bb6d-439c-abad-77cccf465a21	Female	Choroidal	Primary	4	3.99452	Progressed	65	0.450415			0	0	12.0831	71.1738	0	0	10.655	0	0	0	0	0	1	6	3	0	1	1	0	89	Hemizygous;p.Gly41fs			p.Gly48Leu						p.Arg14Trp	disomy	disomy	Hemizygous	Hemizygous	disomy	disomy
MELA_0603	534	7c7a7a13-6a39-4241-b2a2-88f1ac5062de	4d6b1106-91b0-43d8-b070-3ae1bafb232a	Female	Choroidal	Primary	3	1.04932	Progressed	50	0.51476			0	0	9.8776	80.9154	0	0	9.20699	0	0	0	0	0	0	12	3	0	0	0	0	42	Hemizygous;SV				p.Gln209Leu				Hemizygous		Hemizygous	disomy	Hemizygous	Hemizygous	disomy	disomy
MELA_0604	533	491c4679-164e-44c0-970e-5d32533d713a	5caef5db-8668-4516-a8bc-b10efe21e307	Female	Choroidal	Primary	4	1.64932	Progressed	49	0.515755			0	0	14.4709	40.5024	0	0	12.3742	0	9.2979	0	8.27652	0	0	4	1	2	0	1	0	96	Hemizygous;p.Gly579fs	Hemizygous			p.Gln209Leu			Hemizygous			disomy	disomy	Hemizygous	Hemizygous	disomy	Hemizygous
MELA_0607	557	2bff2e4c-5c3f-414f-ab5e-d4e7fb028e41	822df7aa-2319-419b-bdad-190bbfe3ed34	Male	Choroidal	Primary	1	5.10685	Censored	73	0.435821			0	0	8.487	82.8979	0	0	0	0	0	0	0	0	0	5	3	0	1	1	0	21		p.Pro2Leu		p.Gln209Pro							disomy	disomy	disomy	disomy	disomy	disomy
MELA_0610	537	c8f76b3a-cf9f-4c0c-b489-041aa2d4dda8	4775ee6e-b971-49ed-97f1-28b1a8e5fde1	Female	Choroidal	Primary	1	5.51233	Censored	97	0.220564			0	0	22.6063	0	0	33.5084	0	0	11.0133	0	0	0	0	10	3	0	0	0	0	7			Hemizygous		p.Gln209Leu						disomy	disomy	disomy	disomy	disomy	disomy
MELA_0611	538	8fcddc2b-6d33-4552-8130-d57d02ea3854	aac6a027-4366-41ac-99cb-83d14832d48f	Female	Choroidal	Primary	1	5.45479	Censored	91	0.286567			0	0	9.61279	90.3872	0	0	0	0	0	0	0	0	0	6	1	1	0	0	0	22		p.Gly6Val			p.Gln209Leu						disomy	disomy	disomy	disomy	disomy	disomy
MELA_0612	531	b678d877-160b-4065-b9d4-9e90702f362f	0bae02ce-3f63-40ac-84c4-61a0f37bf3f6	Female	Choroidal	Primary	1	5.66575	Censored	42	0.554561			0	0	12.4825	62.1084	0	19.2263	0	0	0	0	0	0	0	11	5	0	0	0	0	13		p.Gly8Arg			p.Gln209Leu						disomy	disomy	disomy	disomy	Gain	Gain
MELA_0616	258	22c0b536-9959-4cf0-adf6-9652ab929b0b	21c8c570-32af-4734-9197-5f109751f7bb	Male	Choroidal	Primary	4	NA	Unknown	41	0.556882			0	0	11.5743	0	0	0	18.9836	37.0835	4.84399	0	13.5143	0	0	9	2	2	0	1	0	81	Hemizygous;p.Phe170_Val171fs		p.Lys666Thr			p.Asp630Tyr					disomy	disomy	Hemizygous	Hemizygous	disomy	Partial LOH
MELA_0617	550	546d86c5-a9ba-47fd-bd5f-8dd040fae9ba	0f2a59c3-bc9e-42a0-9ac0-0603a39321ca	Female	Choroidal	Primary	4	5.37808	Censored	36	0.576451			0	0	13.9335	0	0	0	28.9199	0	13.5717	0	12.0039	8.84195	0	9	6	1	2	0	0	86	Hemizygous;p.Val346fs	Hemizygous		p.Gln209Pro							disomy	disomy	Hemizygous	Hemizygous	disomy	disomy
MELA_0627	554	24db6565-dad1-40d9-98b7-8ee1590034bb	085bdcbe-bd2e-4edb-be40-b9fe0b7149ff	Female	Unknown	Primary	2	5.2411	Censored	102	0.092869			0	0	18.7998	0	0	0	35.4238	0	0	0	0	0	0	2	2	0	0	0	0	26											disomy	disomy	disomy	disomy	Gain	Gain
MELA_0632	539	574974e4-61b1-4500-825a-0850a796db9e	4ab37273-0115-4ed6-9e1f-c3b2a93ac77d	Male	Choroidal	Primary	4	5.41644	Censored	80	0.408292			0	0	13.8138	71.4928	0	0	0	0	0	0	0	0	0	4	4	2	0	1	0	52	CN-LOH				p.Gln209Leu						disomy	disomy	CN-LOH	CN-LOH	disomy	disomy
MELA_0647	NA	e0ef30bc-c797-4e3a-8f7d-ee07cabca9f5	0c4c1e31-805f-4e4f-a120-cd671f31381e	Male	Choroidal	Distant Metastasis	4	4.24384	Progressed	9	1.266			0	0	12.5271	0	5.54867	0	18.4495	42.4247	0	0	8.80955	5.89944	0	12	23	11	4	3	0	54	Partial LOH		p.Arg625Cys	p.Gln209Pro					Hemizygous	Partial LOH	Hemizygous	Gain	Partial LOH	Partial LOH	Gain	Partial LOH
MELA_0671	NA	71e25cf7-217f-49bb-b50f-70805adc30cb	b1fe9052-caac-46b3-a1a1-67745239750c	Male	Choroidal	Distant Metastasis	2	6.99726	Progressed	93	0.270978			0	0	16.4898	71.3531	0	0	12.1571	0	0	0	0	0	1	2	0	0	1	0	0	29			p.Arg625His		Hemizygous;p.Gln209Leu					Hemizygous	Hemizygous	Gain	disomy	disomy	Gain	disomy
MELA_0672	NA	fe87816d-cb88-499c-8f79-900108cecdc2	66a8f70e-f3ea-43b6-af14-6ec35dacc435	Male	Choroidal	Distant Metastasis	4	1.15068	Progressed	5	3.38342		p.Leu245*	0	0	85.3445	0	0	0	0	0	0	0	0	0	0	0	4	6	11	0	0	60	CN-LOH;p.His169Tyr				p.Gln209Leu			p.Arg342*;p.Arg248Gln			Gain	Gain	CN-LOH	CN-LOH	Gain	Gain
MELA_0673	NA	fd99e385-a7cf-4cc1-95cd-bad3940e2528	6e569762-8510-4318-8f12-48d4763bdfc9	Male	Choroidal	Distant Metastasis	2	1.58356	Progressed	77	0.430846			0	0	16.5104	0	0	37.351	0	0	13.1633	6.06803	11.3991	0	0	4	9	7	14	3	0	33			p.Arg625Leu		p.Gln209Leu						disomy	Gain	disomy	disomy	Gain	Hemizygous
MELA_0676	NA	fb5316f1-0664-4da2-8b4a-cbdee8b0a511	49dbc4fb-1849-48a6-89c9-614c1e20e48e	Male	Choroidal	Distant Metastasis	4	1.08767	Progressed	84	0.343284			0	0	15.5097	70.3531	0	0	14.1373	0	0	0	0	0	0	3	1	0	0	2	0	87	Hemizygous;p.Gln355*				p.Gln209Leu						disomy	disomy	Hemizygous	Hemizygous	disomy	disomy
MELA_0788	NA	823a6b86-fbd5-406a-9742-25debd6b95fa	e182776d-b6b9-43bc-9f80-af6b068b210c	Male	Unknown	Primary	2	NA	Unknown	17	0.800995			0	0	13.3239	36.911	0	0	10.0928	0	0	0	8.52261	0	0	10	24	27	38	5	0	34			p.Arg625Cys	p.Gln209Pro						SV	disomy	Gain	disomy	disomy	Gain	Hemizygous
MELA_0789	NA	c26c9332-c410-48ea-8e43-a87dfc35608a	14380316-32e2-4209-976d-919a0489f3a9	Female	Choroidal	Distant Metastasis	4	1.11507	Progressed	26	0.621891			0	0	13.4128	60.102	0	0	17.0274	0	0	0	0	0	0	8	2	0	1	1	0	49	Hemizygous						p.Leu129Gln				disomy	disomy	Hemizygous	Hemizygous	Gain	Hemizygous
MELA_0790	NA	3fcef645-2764-48fb-9e4e-6aa33435fa69	fa7b389b-0692-49a3-ba44-b6947c089349	Female	Choroidal	Distant Metastasis	4	1.03014	Progressed	35	0.581426			0	0	19.1037	0	0	0	0	48.9834	0	8.08482	0	13.3215	1	4	3	1	0	2	0	82	Hemizygous;p.Gly318_Ser319fs				p.Gln209Leu				CN-LOH		CN-LOH	Gain	Hemizygous	Hemizygous	disomy	Hemizygous
MELA_0791	NA	5a2ea132-34a3-4cfa-bc0d-60f016f9ff58	916e9ff3-bea0-4c53-8c69-3f68e31d8bb1	Female	Iris	Distant Metastasis	4	8.02192	Progressed	8	2.32803			23.7745	32.9535	2.31339	0	20.4846	0	0	0	0	0	0	0	935	73	9	0	0	3	0	102	Hemizygous;p.Trp52*	Hemizygous	Hemizygous	Hemizygous;p.Arg183Gln	Hemizygous		Hemizygous	Hemizygous	Hemizygous	Hemizygous	Hemizygous	Gain	Hemizygous	Hemizygous	disomy	Hemizygous
MELA_0792	NA	6527205d-60bf-4519-8411-a964e6733471	403b29d4-bf74-43c3-b3d4-d05aeb5ac2aa	Male	Choroidal	Distant Metastasis	4	1.99726	Progressed	32	0.594693			0	0	14.2687	67.2856	0	0	11.6269	0	0	0	0	0	2	9	14	2	0	4	0	94	Hemizygous;p.Pro293fs		Partial LOH	Partial LOH;p.Gln209Leu	Partial LOH		Partial LOH	Partial LOH	Partial LOH		Partial LOH	disomy	Hemizygous	Hemizygous	disomy	disomy
MELA_0793	NA	9fbc54b6-f6d5-4170-883f-f972968fcc45	0d44a568-7f1f-4064-ae3e-455748012424	Male	Unknown	Primary	4	NA	Unknown	28	0.618905			0	0	15.1273	0	0	20.3029	19.9067	0	8.22167	0	10.6294	13.08	0	10	7	4	0	3	0	65	Hemizygous;p.Glu31del				Partial LOH;p.Gln209Leu				Partial LOH		Partial LOH	disomy	Hemizygous	Hemizygous	disomy	Hemizygous
MELA_0794	NA	89d31c8d-eeab-41e5-bded-2bd3e7660932	37f73122-e6bd-426e-a2de-c0d68b819ac7	Female	Unknown	Primary	4	NA	Unknown	68	0.44743			0	0	14.0387	64.5322	0	0	14.3567	0	0	0	0	0	0	4	4	0	0	2	0	103	CN-LOH;p.Glu577fs	Hemizygous		p.Gln209Pro							disomy	disomy	CN-LOH	CN-LOH	disomy	Hemizygous
MELA_0795	NA	ad8326d2-95c5-43a4-be8b-e3037bbe5350	2bb8d37a-bd81-4b2b-802e-64f0343b814f	Female	Unknown	Primary	2	NA	Unknown	74	0.432504			0	0	14.9575	54.7833	0	0	14.8397	0	0	0	6.58602	0	0	5	3	4	1	6	0	31			p.Arg625Cys	p.Gln209Pro							disomy	Gain	disomy	disomy	Gain	Hemizygous
MELA_0796	NA	382a1ae9-6845-4e01-845e-e52a5e6523ab	d9025303-e5da-4b86-a29f-fcb5ef067dea	Male	Unknown	Primary	4	NA	Unknown	15	0.86932			0	0	6.89354	77.7561	0	0	0	0	0	0	0	0	0	10	5	1	3	2	0	99	Hemizygous;SV			p.Gln209Pro			Hemizygous	Hemizygous;p.Cys277*			disomy	disomy	Hemizygous	Hemizygous	disomy	Hemizygous
MELA_0797	NA	85d53593-fb47-49aa-9a28-aeb95eef3787	ce4017aa-95d2-48ca-839f-a83d96072fe1	Female	Unknown	Primary	4	NA	Unknown	14	0.971476			0	0	10.4358	0	0	47.9176	0	0	5.00526	0	0	5.51817	0	12	14	5	6	2	0	98	Partial LOH;p.Pro488fs			Hemizygous	p.Gln209Leu				Partial LOH		Partial LOH	Gain	Partial LOH	Partial LOH	Gain	Hemizygous
MELA_0798	NA	7a4db8f4-86a4-4a6c-94bb-e703fcca938d	d8081433-4c7b-4e48-b8c9-2f4ab0ebfa4e	Female	Choroidal	Primary	3	5.87397	Censored	44	0.547264			0	0	15.9918	0	0	0	0	45.3199	0	0	0	12.5412	1	6	6	2	0	1	0	37	Hemizygous		p.Arg625His						Hemizygous		Hemizygous	disomy	Hemizygous	Hemizygous	disomy	disomy
MELA_0799	NA	234f9098-0123-49ab-8691-219d5c26b5c1	0847a266-6cd6-426d-8db9-dc46d90f3872	Female	Choroidal	Primary	4	5.46575	Progressed	37	0.566833			0	0	12.1695	0	0	0	30.3794	0	9.42119	2.91002	15.4403	0	0	7	5	1	2	0	0	53	Hemizygous	Hemizygous	CN-LOH	Hemizygous	p.Gln209Leu		Hemizygous		Hemizygous	Hemizygous	Hemizygous	Gain	Hemizygous	Hemizygous	Gain	Hemizygous
MELA_0800	NA	3fe01f3b-fb7d-4e7e-b88c-560046b20189	4aa1c519-88bb-4a8e-8940-87f10b956d1b	Female	Choroidal	Primary	1	20.3397	Censored	94	0.266335			0	0	10.6484	49.4688	0	0	0	34.2066	0	0	0	0	2	12	5	0	1	4	0	12	p.Asp404fs			p.Gln209Pro							disomy	disomy	disomy	disomy	disomy	disomy
MELA_0801	NA	af82d657-f38c-4a0f-b2b6-00656f077473	914b0110-cccc-4ad9-b52a-935122ebbfe6	Female	Choroidal	Primary	4	NA	Unknown	85	0.34063			0	0	14.4919	0	0	0	21.1129	0	12.6039	0	8.61159	11.6979	0	9	4	2	0	1	0	78	Hemizygous;p.Pro522fs	Hemizygous			p.Arg183Cys	p.Asp630Asn					disomy	disomy	Hemizygous	Hemizygous	disomy	disomy
MELA_0802	NA	e055187e-736d-427b-8aa1-5a91864287e5	85461af1-89f9-44cc-a788-ca20f4dd098c	Female	Choroidal	Primary	4	4.80274	Censored	69	0.442123			0	0	13.5069	80.0028	0	0	0	0	0	0	0	0	0	6	4	1	0	3	0	85	Hemizygous;p.Thr119fs			p.Gln209Leu							disomy	disomy	Hemizygous	Hemizygous	disomy	disomy
MELA_0803	NA	eaed7717-717e-4a56-b794-5adbb5d0d0f1	eb3b3440-8e36-45fe-b6b0-c3321841fa8d	Male	Choroidal	Primary	4	3.96986	Progressed	33	0.58806			0	0	13.9136	65.4576	0	0	9.82834	0	0	3.22543	0	0	0	9	6	1	0	3	0	72	Hemizygous;splice_acceptor_variant			p.Gln209Pro			Hemizygous	Hemizygous	p.Thr56fs		disomy	disomy	Hemizygous	Hemizygous	disomy	disomy
MELA_0804	NA	3ade4f98-8e7c-4e05-a6bc-8f7e4eac22ed	8112dcdc-ebb9-4ca2-ac7d-47ac26cef469	Female	Choroidal	Distant Metastasis	4	2.91233	Progressed	22	0.657711			0	0	12.5106	62.621	0	0	0	0	0	5.0675	0	0	0	13	11	0	0	2	0	61	Hemizygous;p.Pro190Leu			p.Gln209Pro					Hemizygous		Hemizygous	Gain	Hemizygous	Hemizygous	disomy	disomy
MELA_0805	NA	3d78c335-68ae-4c07-b864-4fda729e2f21	30accd13-be1a-4096-9acc-491ee02c83b3	Male	Choroidal	Primary	1	4.54521	Censored	23	0.653068			0	0	17.2776	0	0	30.0634	10.3584	0	10.7629	0	5.89359	6.31299	0	9	6	1	3	14	0	9				p.Gln209Leu							disomy	disomy	disomy	disomy	Gain	disomy
MELA_0806	NA	afa48f25-178c-460b-96d6-f6ee13ef3560	690cdda8-549b-4208-9476-fe701b623107	Female	Choroidal	Primary	1	3.35342	Censored	25	0.627197			0	0	12.818	69.3948	0	0	0	0	0	0	0	0	1	18	144	24	14	28	3	8		CN-LOH	p.Arg625Cys		p.Gln209Leu					Hemizygous	disomy	disomy	disomy	disomy	Gain	disomy
MELA_0807	NA	d434a511-bf75-405b-8848-50bd3de9f6f3	0801342c-b475-490d-8110-7bd27c5ad841	Male	Choroidal	Primary	2	4.04658	Censored	71	0.436484			0	0	13.4787	65.4085	0	21.1129	0	0	0	0	0	0	0	2	6	2	3	4	0	28			p.Arg625His		p.Gln209Leu		Hemizygous				disomy	disomy	disomy	disomy	Gain	disomy
MELA_0808	NA	e8dc8902-db4b-4d1d-9f67-975764483e57	6d9115d6-eeb4-4e4a-bfc8-312896a7385d	Female	Choroidal	Primary	4	2.91781	Progressed	47	0.520398			0	0	7.25532	72.1701	0	0	11.5089	0	0	0	0	0	0	7	3	0	0	3	0	66	Hemizygous;p.Gln590*			p.Gln209Pro					Hemizygous		Hemizygous	disomy	Hemizygous	Hemizygous	disomy	disomy
MELA_0809	NA	c40db699-348a-4cf9-8380-6913ec81c795	27c8243c-297b-4f67-900f-06fca6081157	Female	Choroidal	Primary	1	1.06849	Progressed	19	0.698839			0	0	9.2614	58.8456	0	0	0	0	0	0	0	0	1	12	8	7	7	4	0	24	p.Ala217Thr	p.Gly8Glu		Partial LOH;p.Gln209Leu				Partial LOH			disomy	disomy	disomy	disomy	disomy	Partial LOH
MELA_0810	NA	f7a234d2-951d-4194-a835-6219c6c41d4a	3aee74f5-092b-4ccb-bd4b-e6885c5f9134	Male	Choroidal	Primary	4	1.15068	Progressed	82	0.4			0	0	14.65	0	0	0	22.6858	0	15.7991	0	7.87329	0	0	6	6	0	0	1	0	90	Hemizygous;p.Gln85*			p.Gln209Pro							disomy	disomy	Hemizygous	Hemizygous	disomy	disomy
MELA_0811	NA	08c82f48-20f9-49a7-ad97-4a2e78715baf	10fdd9ce-b5d7-4f26-880a-2d9705200e0d	Female	Choroidal	Primary	4	0.432877	Progressed	59	0.483914			0	0	15.4254	0	0	0	0	0	13.4833	0	9.50423	0	0	12	5	1	4	2	0	97	Hemizygous;splice_donor_variant			p.Gln209Pro		Hemizygous		Hemizygous			disomy	disomy	Hemizygous	Hemizygous	Gain	Hemizygous
MELA_0812	NA	3cb5d7ca-0c69-438d-ada5-078103076208	f2b6c658-9c54-4a0e-8b01-eb3c69270cd6	Male	Choroidal	Primary	4	1.74247	Progressed	30	0.605307			0	0	13.9	59.3759	0	0	10.0506	0	0	2.69494	0	0	0	7	1	2	1	1	0	101	Hemizygous;p.Gln40fs			p.Gln209Pro							disomy	disomy	Hemizygous	Hemizygous	Gain	Hemizygous
MELA_0813	NA	b4f1ab1a-3052-4bf8-9726-66fe7365d7a2	64675068-c75c-421e-a5f4-f5f8a7133d87	Male	Iris	Primary	1	3.75342	Censored	4	9.40896			48.3737	22.6126	0	0	18.9155	0	0	0	0	0	0	0	4632	458	12	1	0	3	0	19		p.Pro2Phe		p.Gln209Leu							disomy	disomy	disomy	disomy	disomy	disomy
MELA_0814	NA	de437708-d574-47c5-80e2-f8b9c74991ea	1854fad8-2a97-4730-bae5-a58b5817e81d	Male	Choroidal	Primary	2	3.16164	Censored	100	0.164511			0	0	0	0	0	48.7721	0	0	0	0	12.4234	0	1	5	6	6	6	13	0	27					p.Gln209Leu						disomy	disomy	disomy	disomy	Gain	disomy
MELA_0815	NA	5dcf5018-0298-47f9-aae0-58c6143fe698	dd08283c-7a11-482f-aea1-01bd70349dd1	Female	Choroidal	Primary	4	2.05205	Progressed	46	0.546932			0	0	12.8547	83.8452	0	0	0	0	0	0	0	0	0	8	11	0	0	1	0	75	Hemizygous;splice_acceptor_variant				p.Gln209Leu				Hemizygous		Hemizygous	disomy	Hemizygous	Hemizygous	disomy	disomy
MELA_0816	NA	5cc2cea5-2826-4f72-b442-4379ef417fa9	66ee7a48-4bb5-45bb-a28a-c325668c674c	Female	Iris	Distant Metastasis	3	7.53425	Progressed	1	14.1602			64.2618	23.9593	0	0	0	0	0	0	0	0	0	0.737007	3034	331	26	2	0	1	0	45	Hemizygous;p.Cys676*	Hemizygous;p.Pro2Leu		Hemizygous	p.Arg183Cys						disomy	disomy	Hemizygous	Hemizygous	disomy	disomy
MELA_0817	NA	1473f2b1-b89c-44a2-a792-d8c206e48799	411d6338-6211-48eb-97da-3c55ba87498d	Male	Choroidal	Primary	4	1.99178	Progressed	51	0.505804			0	0	9.12471	67.6795	0	17.359	0	0	0	0	0	0	0	5	1	0	0	1	0	57	Hemizygous			p.Gln209Leu							disomy	disomy	Hemizygous	Hemizygous	disomy	disomy
MELA_0818	NA	632b6cba-c0cd-484a-8f97-82caa824fcc0	db1f7502-87b8-41b5-8e3f-691d15255ef4	Male	Choroidal	Primary	4	2.13151	Progressed	52	0.501824			0	0	14.55	0	0	0	29.2098	0	14.2469	0	12.5732	12.9667	0	9	8	2	10	1	0	80	Hemizygous;p.Gly128fs			p.Gln209Leu					Hemizygous		Hemizygous	disomy	Hemizygous	Hemizygous	disomy	disomy
MELA_0819	NA	1b274105-1a72-4c6c-89a3-67390017fd6a	1cf66b0a-9b5f-4503-84ac-6af61a393c8a	Female	Choroidal	Primary	4	0.679452	Censored	64	0.455721			0	0	10.5756	86.7509	0	0	0	0	0	0	0	0	0	6	5	0	1	5	0	63	Hemizygous;p.Asn78Ser			p.Gln209Pro							disomy	Gain	Hemizygous	Hemizygous	disomy	Hemizygous
MELA_0820	NA	71885f25-a6a7-4ddc-8819-05a663f24ed5	4b33176d-bd08-4b03-a602-1906660b9f4f	Female	Choroidal	Primary	4	2.90411	Progressed	61	0.474627			0	0	14.9753	62.9137	0	0	7.06055	0	0	3.82938	0	0	0	2	4	1	0	1	0	69	Hemizygous;splice_acceptor_variant	Hemizygous			p.Gln209Leu				Hemizygous		Hemizygous	disomy	Hemizygous	Hemizygous	disomy	disomy
MELA_0821	NA	87921b69-06ac-4b13-9f40-378bd370aead	0b8c86f8-a860-4a0f-80c1-f253f0cf2819	Female	Iris	Primary	1	0.59726	Censored	7	3.12637			64.8093	25.8728	0	0	0	0	0	0	0	0	0	0	790	69	5	1	0	2	0	2				p.Gln209Leu					Hemizygous		disomy	disomy	disomy	disomy	disomy	disomy
MELA_0822	NA	ccf829b3-ecd6-4584-a2cf-7d2a891f528f	36b71985-e200-474f-af8d-3a38574f7110	Male	Choroidal	Primary	1	2.69041	Censored	90	0.300166			0	0	11.3147	82.5758	0	0	0	0	0	0	0	0	0	4	5	1	2	0	0	15		p.Asn4Ser		p.Gln209Leu							disomy	disomy	disomy	disomy	High Gain	disomy
MELA_0823	NA	ac934c4e-8ccb-408c-be05-959f79c274f1	22a2d1bd-efcc-4781-8d41-8df12e61de4f	Female	Choroidal	Primary	4	2.73973	Censored	92	0.274627	p.Tyr401*		0	0	20.0791	0	0	0	15.2478	0	14.0363	0	0	0	0	4	3	0	0	0	0	88	Hemizygous;p.Tyr401* (germline)				p.Gln209Leu						disomy	disomy	Hemizygous	Hemizygous	disomy	disomy
MELA_0824	NA	7a52558a-7095-4c81-ac10-b9fcd45c87d9	a701cd99-9efa-4371-9242-8e6d3ea223d3	Female	Choroidal	Primary	4	2.10411	Censored	89	0.300498			0	0	16.229	0	0	0	20.0482	0	9.80376	0	0	13.1133	0	2	1	3	2	0	0	51	Hemizygous				p.Gln209Leu				Hemizygous	p.Arg251Trp	Hemizygous	disomy	Hemizygous	Hemizygous	disomy	disomy
MELA_0825	NA	05ff7621-4fe8-47e8-af6a-e01ad11adcab	86b3c06d-fc64-45bc-8254-7dbc08e6d362	Female	Choroidal	Primary	3	NA	Unknown	76	0.431841			0	0	14.7432	0	0	0	12.0774	31.5319	9.95877	0	7.70703	17.1269	1	5	9	2	7	2	0	46	Hemizygous;p.Asn645fs		Hemizygous	Hemizygous		p.Asp630Tyr	Hemizygous		Hemizygous		Hemizygous	disomy	Hemizygous	Hemizygous	disomy	Hemizygous
MELA_0826	NA	fc8ea33f-1991-45cc-8822-8301f91ab090	ae437d40-351a-486c-bb6f-c7264a2903fb	Female	Choroidal	Primary	4	2.52329	Censored	21	0.66534			0	0	8.92415	0	0	0	31.0695	0	9.18049	0	6.05769	8.86541	0	6	14	0	1	2	0	74	Hemizygous;splice_acceptor_variant				p.Gln209Leu						disomy	disomy	Hemizygous	Hemizygous	disomy	disomy
MELA_0827	NA	ee4e5f5d-c511-45c8-9f0e-4f6459a78aa0	d8cfaa11-1990-4ccc-8c1c-c3deb8855637	Male	Choroidal	Primary	1	2.63836	Censored	63	0.46733			0	0	10.901	72.5269	0	0	8.99486	0	0	0	0	0	0	5	3	1	0	2	0	23		p.Gly9Arg		CN-LOH	p.Gln209Leu						disomy	disomy	disomy	disomy	CN-LOH	Hemizygous
MELA_0828	NA	3265cfbe-7b4e-40a1-a42b-280265c54683	1fca1d5d-13e3-4ff1-a8cb-6f172d4cdff8	Female	Choroidal	Primary	4	1.5863	Progressed	81	0.403317			0	0	15.0667	0	0	0	14.4876	31.6348	8.43502	0	7.36311	0	0	4	4	3	0	1	0	79	Hemizygous;p.Ala606fs			p.Gln209Pro							disomy	disomy	Hemizygous	Hemizygous	disomy	disomy
MELA_0829	NA	1c5d2cdc-139b-43aa-aa36-c47421bbf816	27da5958-efcb-46ae-81a6-043066a7b9f9	Male	Choroidal	Primary	4	0.0684932	Censored	55	0.490216			0	0	13.4694	68.4174	0	0	0	0	0	0	0	0	0	3	3	1	2	1	0	62	Hemizygous;p.Val106_Gly109del			Hemizygous	Hemizygous;p.Gln209Leu				Hemizygous		Hemizygous	disomy	Hemizygous	Hemizygous	Hemizygous	Hemizygous
MELA_0830	NA	f39fed0a-1335-454d-b025-7d20b2acbc8d	77212977-d5ee-4dd6-aef9-420b03aa0f76	Female	Choroidal	Primary	4	1.17534	Progressed	56	0.490216			0	0	16.7995	0	0	0	25.886	0	9.36302	0	8.88743	13.5934	1	8	6	0	0	1	0	95	Hemizygous;p.Pro370fs				p.Gln209Leu						disomy	disomy	Hemizygous	Hemizygous	disomy	disomy
MELA_0831	NA	3de58707-5ad2-4c51-9492-997304310e22	5cd6e973-a09e-47d3-b9fa-fa08d98613cd	Female	Choroidal	Primary	4	10.811	Censored	11	1.23648			0	0	6.30088	27.931	5.33923	0	10.4744	0	0	41.4317	0	0	0	20	14	7	6	5	0	58	Hemizygous			p.Gln209Pro					Partial LOH		disomy	disomy	Hemizygous	disomy	disomy	Partial LOH
MELA_0832	NA	d5895f24-5921-4e4d-96b7-1e163172d492	edecf5ac-228c-4477-9dfe-7a5f01f97c34	Female	Choroidal	Primary	4	NA	Unknown	95	0.26335			0	0	15.1182	0	0	0	19.3327	0	15.421	0	13.0893	16.3639	0	6	1	0	0	0	0	91	Hemizygous;p.Asp403_Asp404fs				p.Gln209Leu						disomy	disomy	Hemizygous	Hemizygous	disomy	disomy
MELA_0833	NA	a0001ba1-dc40-44fc-806d-229e33fb0bfa	5be97048-8640-45b0-8f54-017173757371	Female	Choroidal	Primary	2	2.89041	Censored	78	0.418905			0	0	14.4006	72.1926	0	0	0	0	0	0	0	0	0	6	7	6	6	5	0	32			p.Arg625Cys		p.Gln209Leu						disomy	disomy	disomy	disomy	High Gain	Hemizygous
MELA_0834	NA	8e29b066-ed52-4713-aacc-cc46ab3126f1	4ef24c01-2497-490e-b515-43e1bca0c72c	Male	Choroidal	Primary	4	2.75616	Progressed	18	0.732007			0	0	10.3614	58.3172	0	0	0	0	0	2.87557	0	0	2	20	17	1	16	16	2	76	Hemizygous;p.Leu86fs			p.Gln209Leu			Hemizygous		Hemizygous		Hemizygous	disomy	Hemizygous	Hemizygous	disomy	disomy
MELA_0835	NA	07975fc2-1d83-4b48-9d82-a1351ecabf5a	dcab72cb-8e35-4f5c-9103-2f96493bff13	Male	Ciliary Body	Primary	4	0.0109589	Progressed	38	0.564179			0	0	16.2687	76.4695	0	0	0	0	0	0	0	0	0	7	10	1	3	2	0	83	CN-LOH;p.Glu577fs				p.Gln209Leu			CN-LOH	CN-LOH		Gain	Gain	CN-LOH	CN-LOH	Gain	Gain
MELA_0836	NA	a591c756-87ae-4c99-ac04-6a9b39dcddcb	a17c04fe-a85f-47d9-b14d-7d17ee8be1c6	Male	Choroidal	Primary	1	1.11233	Censored	79	0.413599			0	0	10.1536	61.1474	0	0	0	0	0	0	0	0	0	4	8	3	5	1	0	14		p.Pro2Arg			p.Gln209Leu						disomy	disomy	disomy	disomy	Gain	disomy
MELA_0837	NA	c969ff73-8a35-4758-85ad-fc15385a8d28	b1a2ee71-7091-4e64-b437-7598665831d8	Female	Choroidal	Primary	1	1.21918	Censored	45	0.547264			0	0	15.3966	0	0	0	21.6616	0	8.99519	0	8.84361	13.031	0	14	0	2	0	2	0	11		splice_acceptor_variant	p.Arg625Cys	p.Gln209Leu							disomy	disomy	disomy	disomy	Gain	disomy
MELA_0838	NA	99a1bc91-e681-4af5-9d07-d3a133d69ec1	1bbada79-eaae-4756-bf9e-5fa875df51e4	Male	Choroidal	Primary	2	2.29041	Progressed	43	0.551907			0	0	9.81751	51.3046	0	0	12.4681	0	0	3.17285	8.68775	0	0	4	4	3	0	5	0	30			p.Arg625His	p.Gln209Leu					Hemizygous	Hemizygous	Hemizygous	Gain	disomy	disomy	Gain	disomy
MELA_0839	NA	92caef4e-860e-411f-b1b2-f73dcac4978e	33b1b13e-121c-4507-b4f3-b99af140587c	Male	Choroidal	Primary	1	NA	Unknown	53	0.497844			0	0	13.2148	0	0	0	15.6883	0	10.8727	0	7.82938	18.5712	0	4	13	0	1	1	0	17		p.Lys3Asn		p.Gln209Leu							disomy	disomy	disomy	disomy	disomy	disomy
MELA_0840	NA	5d6f215e-6cfa-4dce-a362-ac054b34f617	c8dbab2e-0844-44c4-9774-a766c0167280	Female	Ciliary Body	Primary	3	1.91781	Censored	87	0.337313			0	0	14.2238	0	0	0	18.6751	0	11.8024	0	15.9063	15.3521	2	4	2	0	2	2	0	44	Hemizygous;SV;SV				p.Gln209Leu						disomy	disomy	Hemizygous	Hemizygous	disomy	disomy
MELA_0841	NA	76380eb1-90a5-43b9-8951-3373755850f4	9fbdcc97-da74-4841-901b-eee746a344f7	Male	Iris	Primary	1	2.21918	Censored	3	10.1138			30.1536	13.9273	0	0	24.826	0	0	0	0	0	0	0	6831	794	2	0	1	0	0	10							p.Leu129Gln				disomy	disomy	disomy	disomy	disomy	disomy
MELA_0842	NA	1b4c75f5-a1b7-4489-97be-2247e8bab2cc	77c6ddfd-b555-457d-a8c6-3b13cd555d9d	Male	Choroidal	Primary	3	1.97534	Censored	88	0.326036			0	0	10.7065	81.0504	0	0	0	0	0	0	0	0	1	5	2	1	0	0	0	39	Hemizygous	p.Gly9Arg		p.Gln209Pro							disomy	disomy	Hemizygous	Hemizygous	disomy	disomy
MELA_0843	NA	afaa874c-5858-4034-959e-024d7188cff0	2e272566-af12-42d6-a98a-0c205f77e469	Male	Choroidal	Primary	1	1.32603	Progressed	99	0.200995			0	0	10.5849	56.6392	0	22.5138	0	0	0	0	0	0	0	0	0	0	0	0	0	6			p.Arg625Leu		p.Gln209Leu				CN-LOH		Hemizygous	disomy	disomy	disomy	disomy	disomy
MELA_0844	NA	ebd4bce2-c523-4eae-ae05-f24d953ef475	cfcff40d-0a53-4a9b-93b4-c82fbac07e19	Male	Choroidal	Primary	2	2.10959	Censored	96	0.242123			0	0	12.6856	87.3144	0	0	0	0	0	0	0	0	0	2	3	0	0	1	0	25		p.Gly15Val		p.Gln209Leu							disomy	disomy	disomy	disomy	Gain	Gain
MELA_0845	NA	00510584-442d-4c7a-9684-03aa13fb571b	068c8a66-1cf7-46a8-9614-581cf2ccd20e	Female	Choroidal	Primary	4	1.4137	Censored	6	3.30448		p.Leu245*	0	0	77.7643	0	0	0	0	0	0	0	7.12907	0	0	4	13	2	2	1	0	59	CN-LOH			p.Arg183Gln		p.Asp630Asn			p.Arg179*		disomy	disomy	CN-LOH	CN-LOH	Gain	Hemizygous
MELA_0846	NA	e11241c3-3e66-49a6-8bbb-f38c26241e7a	0b93ac97-f2d7-4555-8e1b-617d47dfd7ef	Female	Choroidal	Primary	4	1.23014	Progressed	70	0.438806			0	0	13.5867	80.5521	0	0	0	0	0	0	0	0	1	4	9	1	2	2	0	93	Hemizygous;p.Ser126fs	Hemizygous			p.Gln209Leu				Hemizygous		Hemizygous	disomy	Hemizygous	Hemizygous	disomy	disomy
MELA_0847	NA	2d8be57b-5eaf-4b6a-bc0c-ddc2d981ff0f	56fa6ed6-f257-4654-a526-cff52685576c	Male	Ciliary Body	Primary	4	1.5726	Censored	58	0.487894			0	0	10.9376	76.3371	0	0	0	0	0	0	0	0	0	3	5	1	4	1	4	68	Hemizygous;p.Gly23fs			p.Gln209Leu				p.His193Arg;p.Thr155Ile			disomy	Gain	Hemizygous	Hemizygous	disomy	disomy
MELA_0848	NA	30e77c38-0cb9-43d5-af03-da1c869122a6	88a120db-6caa-4994-a543-97adc2f254c5	Male	Choroidal	Primary	1	1.76438	Censored	103	0.0822554			0	0	14.2142	0	0	0	31.4351	0	0	0	0	33.7345	0	0	0	0	0	0	0	16		p.Trp70Cys		p.Gln209Leu							disomy	disomy	disomy	disomy	disomy	disomy
MELA_0849	NA	c175dee3-5c5e-4b2c-ae21-d8b6e6d6f78d	31372878-9d67-4b83-85d1-eec2dc5e80d9	Male	Choroidal	Primary	4	1.07397	Censored	54	0.491874			0	0	13.6644	0	0	0	29.2423	0	0	0	0	14.7132	0	2	2	0	2	0	0	84	Hemizygous;p.Phe360fs			p.Gln209Pro							disomy	disomy	Hemizygous	Hemizygous	disomy	disomy
MELA_0850	NA	a402fa45-f69b-4bb4-93fe-1ea334f78cc8	ecfedddf-0ca8-4874-81c1-9399e7a98d4c	Male	Choroidal	Primary	4	0.687671	Progressed	72	0.435821			0	0	11.9219	73.4695	0	0	14.6086	0	0	0	0	0	0	7	2	8	0	1	0	77	Hemizygous;splice_donor_variant			p.Gln209Pro							disomy	disomy	Hemizygous	Hemizygous	disomy	disomy
MELA_0851	NA	6f8c5121-1365-4818-bb86-6fe8cd0f2d53	3e12131a-216c-49e6-9527-94e046378c55	Male	Choroidal	Primary	3	0.29863	Censored	83	0.357214			0	0	12.3006	0	0	46.4397	0	0	8.9909	0	0	9.4179	0	7	7	1	0	1	0	40	Hemizygous	p.Gly6Val		p.Gln209Leu							disomy	disomy	Hemizygous	Hemizygous	disomy	disomy
MELA_0852	NA	91139607-a550-420a-b7a4-721954eae8a5	c8ba5076-c90a-4912-8774-017c9f6e035b	Female	Iris	Primary	1	1.03562	Censored	2	13.0391			61.1572	20.6396	0	0	6.12499	0	0	0	0	0	0	0	3847	428	3	2	0	0	0	4			Hemizygous		p.Gln209Leu				Hemizygous	p.Gln1098Pro	disomy	disomy	disomy	Hemizygous	disomy	disomy
MELA_0853	NA	2029ec82-bd9f-4ba5-89b2-d456f561af74	f52ea53b-2991-43a8-9186-3ac75ba4bf9d	Female	Choroidal	Primary	3	0.821918	Censored	31	0.599005			0	0	10.3476	69.2265	0	0	8.91815	0	0	0	0	0	0	8	2	0	0	1	0	48	Hemizygous;p.Ser680fs			p.Gln209Pro				p.Gly187fs			disomy	disomy	Hemizygous	Hemizygous	Gain	Hemizygous
MELA_0854	NA	c4a23a79-a7e5-472d-b343-9f5d751e79a8	30f011b3-395d-4401-8389-9f1a04929829	Male	Choroidal	Primary	1	0.134247	Censored	20	0.672637			0	0	8.38102	67.627	0	0	19.3035	0	0	0	0	0	0	11	7	2	0	0	0	18		p.Lys3Asn		p.Gln209Pro							disomy	disomy	disomy	disomy	disomy	disomy
MELA_0855	NA	25f13714-3dc9-4b3a-9cf6-b231f5763822	b535b4e9-e535-45a6-9305-6acd016e27d4	Male	Choroidal	Primary	3	0.679452	Censored	40	0.559867			0	0	13.0574	63.3255	0	0	14.3892	0	0	3.71471	0	0	0	5	1	1	0	0	0	47	Hemizygous;p.Glu221fs			Hemizygous	Partial LOH;p.Gln209Leu		Partial LOH		Hemizygous		Hemizygous	disomy	Hemizygous	Hemizygous	disomy	Hemizygous
MELA_0856	NA	67cacb6c-226b-44a3-85f1-dc2e56546b43	9c95e209-224c-43fd-ae39-1a86c52b5578	Male	Choroidal	Primary	3	NA	Unknown	86	0.33864			0	0	12.8026	83.6294	0	0	0	0	0	0	0	0	1	4	4	1	0	0	0	41	Hemizygous				p.Gln209Pro						disomy	disomy	Hemizygous	Hemizygous	Gain	Hemizygous
MELA_0857	NA	062d8930-87fb-4bc9-b36e-d0ae689441db	3b55ca0d-3c1b-4335-9434-19a68a5ede1b	Female	Iris	Primary	4	5.59178	Censored	10	1.25373			25.782	21.3479	3.48463	0	25.3422	0	0	0	0	1.30279	0	0	412	76	8	0	0	0	0	71	Hemizygous;p.Glu605fs				p.Gln209Leu						disomy	disomy	Hemizygous	Hemizygous	disomy	disomy
MELA_0858	NA	0bf30a05-231d-421d-a20c-97ce10d56a11	fd4f8142-f097-4518-a314-084b96012d38	Female	Choroidal	Primary	4	0.627397	Censored	27	0.6199			0	0	11.332	59.4806	0	0	22.7681	0	0	0	0	0	1	6	17	3	8	5	0	64	Hemizygous;p.Glu182Asp					p.Asp630Tyr					disomy	disomy	Hemizygous	Hemizygous	disomy	Hemizygous
MELA_0859	NA	9a2e7f10-506c-4257-87ac-da431b769d11	01a43bc6-5172-454c-8ea4-80bd4c527924	Male	Ciliary Body	Primary	4	0.50411	Censored	60	0.481924			0	0	8.07193	89.6117	0	0	0	0	0	0	0	0	0	9	7	4	4	0	1	70	Hemizygous;p.Phe122fs			Hemizygous	p.Gln209Leu						Hemizygous	disomy	Hemizygous	Hemizygous	Gain	Hemizygous
MELA_0860	NA	69bedc7c-57ff-4bf2-97e3-ce2c09c2c47a	1d33774e-875c-4024-b085-0100c21cfa4d	Female	Choroidal	Primary	2	0.367123	Censored	24	0.640796			0	0	13.4569	66.9031	0	0	0	0	0	0	0	0	0	3	7	1	1	7	1	35			p.Arg625Cys	p.Gln209Pro					Hemizygous		Hemizygous	Gain	disomy	disomy	Gain	Hemizygous
MELA_0861	NA	7d472844-4cd5-46f6-ac92-1bae105a016e	c30f7aed-01e7-407a-9d0e-d919a7740844	Male	Choroidal	Primary	1	0.608219	Censored	98	0.20597			0	0	9.62094	90.3791	0	0	0	0	0	0	0	0	0	8	8	1	0	1	0	1					p.Gln209Leu						disomy	disomy	disomy	disomy	Gain	Gain
MELA_0862	NA	ce077ace-009f-42f9-a7d4-6ebb0de6843f	6ba7f438-d1d4-42e1-9f87-e7f6f6f96111	Female	Iris	Primary	3	5.96438	Censored	12	1.22488			64.2361	21.6686	1.90353	0	0	0	0	0	3.66651	0	0	4.00553	68	13	2	0	0	0	0	38	Hemizygous	p.Pro2Leu			p.Gln209Leu						disomy	disomy	Hemizygous	Hemizygous	disomy	disomy
MELA_0863	NA	511f723a-6bf8-437e-8f95-cd2ea18b0383	7427f5dd-2e83-4964-89fd-1d85c9ed929e	Male	Choroidal	Distant Metastasis	4	1.39726	Progressed	34	0.586733			0	0	14.5429	74.6374	0	0	10.8197	0	0	0	0	0	1	12	20	7	16	1	0	92	Hemizygous;p.Glu166*			p.Gln209Pro							disomy	Gain	Hemizygous	Hemizygous	disomy	disomy
MELA_0864	NA	14275ffa-f8e5-40f2-a21b-47802e4406c5	74861be3-e8cb-42d7-8ad3-740bdb725f90	Female	Choroidal	Primary	4	4.11507	Censored	39	0.562852			0	0	10.8271	53.8248	0	23.2801	0	0	0	0	0	0	1	3	7	0	0	2	0	50	Hemizygous		p.Arg625Leu	p.Gln209Leu					Hemizygous		Hemizygous	disomy	Hemizygous	Hemizygous	Gain	disomy
MELA_0865	NA	ca6ad9ee-bf9b-44f5-b7c3-9f113185470d	cf56ba13-c6cd-485c-ab28-4fb96330e8a4	Male	Choroidal	Primary	1	2.57808	Censored	66	0.449751			0	0	10.5847	0	0	19.939	13.4995	0	10.136	0	0	9.21313	0	7	4	0	0	0	0	20		p.Pro2Arg			p.Gln209Leu					p.Thr2314Lysfs*13 (germline)	disomy	disomy	disomy	disomy	Gain	disomy
MELA_0866	NA	c9d8aa2d-1c44-45d5-b508-f83f94ba12e4	c8aca6ef-5cc9-4040-9eb8-7923073eaa14	Female	Choroidal	Primary	4	3.88493	Progressed	13	1.15489			0	0	7.93874	0	0	0	16.9713	49.4003	5.5494	0	8.24059	0	3	39	26	1	4	18	3	55	Hemizygous	Hemizygous		Hemizygous	p.Gln209Leu				Hemizygous	Hemizygous	Hemizygous	Gain	Hemizygous	Hemizygous	disomy	disomy
MELA_0867	NA	4c7039b7-9f8a-40ed-a6b9-6383861ace20	9d907e99-5a74-4622-ace3-6e5d06932cc1	Male	Choroidal	Primary	4	NA	Unknown	48	0.51675			0	0	12.5377	67.8756	0	0	15.3887	0	0	0	0	0	1	12	9	2	0	1	0	100	CN-LOH;p.Val604fs				p.Gln209Leu						disomy	disomy	CN-LOH	CN-LOH	Gain	Hemizygous
MELA_0868	NA	156b9c96-64d5-4a6b-bd31-e9f62aa5616d	64da2d5e-1361-484e-a711-d755407c54fd	Female	Choroidal	Primary	4	NA	Unknown	16	0.836816			0	0	12.5406	65.6059	0	0	11.8141	0	0	0	0	0	0	7	33	15	32	4	0	67	CN-LOH;splice_donor_variant			p.Gln209Pro							disomy	disomy	CN-LOH	CN-LOH	Gain	disomy
MELA_0869	NA	35def29b-4cbe-4316-8a92-bc6c8e2b4e80	fd3b2652-76b3-49ce-823a-06fa45effbf8	Male	Choroidal	Primary	3	0.29589	Censored	57	0.489884			0	0	11.5981	69.3914	0	0	8.93821	0	0	0	0	0	0	12	5	1	1	1	0	36	Hemizygous	p.Gly6Arg		p.Gln209Leu							disomy	disomy	Hemizygous	Hemizygous	Gain	Gain
[truncated: 2 more columns]
